# Supplementary material for: Development of an entrustable professional activities (EPAs) framework for small group facilitators through a participatory design approach
Source: Med Educ Online. 2019 Dec 26;25(1):1694309. doi: 10.1080/10872981.2019.1694309 (PMC6968595; doi:10.1080/10872981.2019.1694309)
Supplement: Supplemental Material [file ZMEO_A_1694309_SM3818.zip]

Archive with 2 entries (2 files):
- ZMEO_A_1694309_Supplementary/Supplementary_Appendix_1.docx
- ZMEO_A_1694309_Supplementary/Supplementary_Appendix_2.docx
